# Supplementary material for: Circadian Lighting Was Associated with a Reduction in the Number of Hospitalized Patients Experiencing Falls: A Retrospective Observational Study
Source: Healthcare (Basel). 2025 Jul 14;13(14):1692. doi: 10.3390/healthcare13141692 (PMC12294480; doi:10.3390/healthcare13141692)
Supplement: Supplementary file 1 [file healthcare-13-01692-s001.zip]

Archive with 1 entries (1 files):
- healthcare-3676209-supplementary.pdf
